# Supplementary material for: A Quadruplex RT-qPCR for the Detection of African Swine Fever Virus, Classical Swine Fever Virus, Porcine Reproductive and Respiratory Syndrome Virus, and Porcine Pseudorabies Virus
Source: Animals (Basel). 2024 Dec 9;14(23):3551. doi: 10.3390/ani14233551 (PMC11640363; doi:10.3390/ani14233551)
Supplement: Supplementary file 1 [file animals-14-03551-s001.zip]

Archive with 1 entries (1 files):
- animals-3283402-supplementary.pdf
